# Supplementary material for: Disrupted miRNA Biogenesis Machinery Reveals Common Molecular Pathways and Diagnostic Potential in MDS and AML
Source: Biomedicines. 2025 Dec 14;13(12):3082. doi: 10.3390/biomedicines13123082 (PMC12730432; doi:10.3390/biomedicines13123082)
Supplement: Supplementary file 1 [file biomedicines-13-03082-s001.zip]

Archive with 1 entries (1 files):
- biomedicines-4003284-supplementary.pdf
